# Supplementary material for: Antibodies against Two Testudinid Herpesviruses in Pet Tortoises in Europe
Source: Animals (Basel). 2022 Sep 5;12(17):2298. doi: 10.3390/ani12172298 (PMC9454543; doi:10.3390/ani12172298)
Supplement: Supplementary file 1 [file animals-12-02298-s001.zip]

Archive with 1 entries (1 files):
- animals-1861180-supplementary.pdf
